# Supplementary material for: Transcriptional Repression of CCL2 by KCa3.1 K+ Channel Activation and LRRC8A Anion Channel Inhibition in THP-1-Differentiated M2 Macrophages
Source: Int J Mol Sci. 2025 Aug 6;26(15):7624. doi: 10.3390/ijms26157624 (PMC12347553; doi:10.3390/ijms26157624)
Supplement: Supplementary file 1 [file ijms-26-07624-s001.zip]

Archive with 1 entries (1 files):
- ijms-3693196-supplementary.pdf
